# Supplementary material for: Dasatinib inhibits c-src phosphorylation and prevents the proliferation of Triple-Negative Breast Cancer (TNBC) cells which overexpress Syndecan-Binding Protein (SDCBP)
Source: PLoS One. 2017 Jan 31;12(1):e0171169. doi: 10.1371/journal.pone.0171169 (PMC5283743; doi:10.1371/journal.pone.0171169)
Supplement: S3 Table — (XLS) [file pone.0171169.s003.xls]

## Sheet: Sheet1
S3 Table Detailed features of 52 consecutive cases of triple-negative breast cancer from January to February 2014
Histological grading	pTNM staging	Lymph node status	Ki67 index (%)	SDCBP score	p-c-src-Y419 score	SDCBP status	p-c-src-Y419 status
I	I	0	20	0	60	Negative	Weak
II	II	0	35	0	80	Negative	Weak
I	III	2	20	0	105	Negative	Moderate
II	II	1	30	10	120	Negative	Moderate
III	III	2	10	20	210	Negative	Strong
II	II	1	5	40	70	Negative	Weak
II	II	1	15	40	120	Negative	Moderate
II	I	0	40	40	150	Negative	Moderate
II	III	2	50	40	140	Negative	Moderate
I	I	0	10	60	270	Weak	Strong
II	I	0	70	70	180	Weak	Moderate
II	I	0	10	70	50	Weak	Weak
II	III	2	75	75	120	Weak	Moderate
II	I	0	70	80	150	Weak	Moderate
II	II	0	30	80	100	Weak	Moderate
III	I	0	60	90	210	Weak	Strong
III	II	1	90	100	240	Moderate	Strong
III	III	2	80	105	225	Moderate	Strong
III	III	2	45	125	80	Moderate	Weak
III	I	0	90	125	240	Moderate	Strong
II	II	1	90	150	150	Moderate	Moderate
III	II	1	20	155	225	Moderate	Strong
III	II	0	65	155	180	Moderate	Moderate
II	II	0	50	165	180	Moderate	Moderate
III	II	0	90	165	90	Moderate	Weak
III	II	0	70	165	225	Moderate	Strong
III	III	2	90	165	300	Moderate	Strong
III	III	3	15	170	60	Moderate	Weak
III	III	3	90	170	210	Moderate	Strong
II	III	2	40	170	200	Moderate	Strong
III	II	1	90	180	200	Moderate	Strong
III	III	3	15	180	150	Moderate	Moderate
II	III	2	40	185	195	Moderate	Moderate
II	I	0	80	190	300	Moderate	Strong
II	II	1	70	190	140	Moderate	Moderate
III	III	3	25	195	225	Moderate	Strong
III	III	3	40	195	180	Moderate	Moderate
III	I	0	60	210	255	Strong	Strong
II	I	0	70	210	120	Strong	Moderate
III	III	2	90	210	300	Strong	Strong
II	II	1	55	220	60	Strong	Weak
III	III	3	80	225	300	Strong	Strong
II	III	2	50	225	180	Strong	Moderate
III	I	0	30	230	120	Strong	Moderate
II	III	0	80	230	135	Strong	Moderate
III	III	3	60	240	300	Strong	Strong
III	II	1	80	240	200	Strong	Strong
III	III	2	50	245	180	Strong	Moderate
III	I	0	20	270	120	Strong	Moderate
II	III	2	90	270	180	Strong	Moderate
III	II	0	70	285	300	Strong	Strong
III	III	3	60	285	270	Strong	Strong
